# Supplementary material for: Composition Heterogeneity and Low-Molecular-Weight Allergen Content of Dermatophagoides farinae House Dust Mite Allergen Extracts Used in Veterinary Medicine
Source: Vet Sci. 2025 Aug 27;12(9):824. doi: 10.3390/vetsci12090824 (PMC12474439; doi:10.3390/vetsci12090824)
Supplement: Supplementary file 1 [file vetsci-12-00824-s001.zip]

Archive with 1 entries (1 files):
- vetsci-3782451-supplementary.pdf
